# Supplementary material for: Influence of sire fertility on the metabolism of in vitro produced embryos
Source: Reprod Fertil. 2026 Jul 15;7(3):RAF260028. doi: 10.1530/RAF-26-0028 (PMC13386233; doi:10.1530/RAF-26-0028)
Supplement: Supplementary file 1 [file RAF-26-0028_supplementary_table_1.xlsx]

## Sheet: Table S1
Bull ID	Classification	Age (months)	Number of Inseminations	Adjusted Fertility Index (%)
1	Highly Fertile	52	99953	3.97
2	Highly Fertile	45	37856	3.87
3	Highly Fertile	29	34859	4.97
4	Sub Fertile	17	519	-12.13
5	Sub Fertile	25	740	-11.93
6	Sub Fertile	15	1479	-15.23
