# Supplementary material for: Influence of sire fertility on the metabolism of in vitro produced embryos
Source: Reprod Fertil. 2026 Jul 15;7(3):RAF260028. doi: 10.1530/RAF-26-0028 (PMC13386233; doi:10.1530/RAF-26-0028)
Supplement: Supplementary file 2 [file RAF-26-0028_supplementary_table_2.xlsx]

## Sheet: Table S2
Sample		1	2	3	4	5	6	7	8	9		10	11	12	13	14	15	16	17	18		19	20	21	22
Label		HF	HF	HF	HF	HF	HF	HF	HF	HF		LF	LF	LF	LF	LF	LF	LF	LF	LF		B	B	B	B
S-1-pyrroline-5-carboxylate		194897	280695	196493	100599	136205	238333	151352	215809	192762		0	138900	0	129746	241446	250083	0	121625	189253		183064	164957	0	246577
spermidine		104340	160160	161949	91829	61583	139806	142043	134936	177536		137194	127786	144100	72611	73081	118996	71808	66599	71466		33145	44246	131688	115820
alpha-ketoglutarate		150703	178638	150276	208252	127604	159991	186862	156996	281652		149827	141763	170326	116887	130842	194171	190559	154741	168104		31689	0	0	35409
3-hydroxy-3-methylglutarate		2313579	2171277	2599653	2360468	2078541	2563205	2618832	2982561	2350748		2664282	1914618	2600135	2142080	2519521	1792950	2525122	2058271	2046227		2626547	2499788	2125706	2137584
hypoxanthine		138776	0	326990	127660	102233	0	46859	133238	205378		17958	140919	144512	159117	130686	0	147163	61071	41638		0	0	0	0
N-formylkynurenine		836993	833739	752811	760125	781685	786352	767892	761120	860170		833869	789665	758614	759118	784586	755736	766558	771848	845075		805562	870299	782441	770678
N-acetylputrescine		0	215399	194970	32917	0	172460	206759	182384	218248		180812	161625	188131	0	28180	200626	47813	26515	32306		0	0	182368	159143
arginine		705377230	706024204	697245794	619316335	657334336	670246486	711533687	699730269	721629712		685379287	663709568	656449724	634272838	687618068	669170912	718862451	645541973	667115384		643408520	718048156	702225705	689517693
aspartate		136135044	147030528	143865987	131174204	127120421	136860332	137197375	143900151	141472011		129541749	128609071	134832144	129789809	129764114	135524302	127054858	126641567	124905184		127239072	135360654	147440535	139415995
3-(4-hydroxyphenyl)lactate		67115	64441	0	59290	0	79221	0	57156	77764		83784	57051	71640	0	0	59496	0	52630	58024		43919	0	0	0
phenylpyruvate		61104	52388	81291	39949	48890	56972	102277	80975	76122		52600	48831	59773	58203	38373	50405	71384	43638	43626		52885	54947	56377	84587
creatinine		67951	92544	83490	0	0	118057	208558	0	208148		103603	40368	145576	0	31411	324260	71624	96658	73770		0	36889	0	26763
cystine		1938578	2425995	1700022	1627358	2088337	1979744	2188566	1995642	2267935		1787435	2020275	1963953	1706519	2042365	1854690	1917547	1682758	1633348		1779594	2524197	2029213	2207685
gluconate		121474	0	99167	66989	92491	106046	0	121500	128415		0	0	133000	73084	78372	92051	81620	108755	111363		87180	88143	96335	0
glycine		13706037	15831919	14277473	12702989	12897615	14769974	15014213	14242809	16173098		13662668	12665844	13272382	12907249	12913903	14848943	13347393	14159523	13808071		13452457	14161495	13626819	14573808
histidine		14366988	14465201	13909410	13629111	13445892	13337682	13257336	13960658	13519106		13312612	14365154	13650691	12517592	13876881	13329444	14188795	13862207	13815116		12618918	14095050	14074600	13558044
myo-inositol		332892226	336655789	265484600	272626612	322182577	281516371	312838604	313798144	317310803		271155853	322588161	298603630	266358710	328691630	280132316	295303051	248394317	259713346		283463420	343329906	333225778	335120170
isoleucine		1419596213	1378410980	1415106480	1256219848	1320531375	1329407042	1398987707	1418638664	1433230610		1331143889	1374759520	1338088675	1243015503	1382419547	1301834536	1410836401	1332292854	1274831029		1295948490	1395198213	1389853499	1345070842
citrulline		51017	327269	335989	0	85390	99162	321059	103243	121417		169567	81169	99400	112502	120170	196651	140942	206612	106788		83439	119644	73573	137855
saccharopine		107076	141028	94291	87815	98328	121455	128290	125048	102209		108397	106997	119561	79970	104000	130511	106821	87254	89375		98459	102197	115960	147749
leucine		1053169934	1086482868	1008072609	1004327939	974865668	1047124649	1080610904	1033990273	1117745401		1056763908	978819036	989583307	996896281	1029209528	1009982814	1039074098	989336278	1031106642		967837757	1064990260	1068757561	1071164927
lysine		609113015	596475583	599737560	538746510	564369813	570888701	610392566	583807824	622669310		572032476	564303215	574436303	541098995	579925358	557493724	605217931	564852807	554945164		549464477	596574439	602341922	576385788
methionine		347872895	396198959	352930815	320182494	328791058	369380447	362532576	359176327	387754630		365828410	323667665	338529259	309329578	345722208	346496185	336053571	349870001	358086862		338735214	360054777	356518871	373454587
methylmalonate (MMA)		395295	384477	0	0	0	603204	387736	0	0		447585	0	0	563410	284313	722150	524674	569850	537125		286885	0	0	164962
ornithine		1161496	1974137	1808665	747963	955790	1085728	1112869	940232	2384180		1106409	1024242	1059427	1863279	879156	869288	775012	673148	605356		180240	174873	223810	293677
phenylalanine		862474826	853520674	833209128	736424626	783409115	828577026	849626183	850939303	900944979		831158370	783254912	784546656	766938170	816073462	810978320	824239234	798154855	792036124		759286108	860239382	839732728	822446332
phosphate		6374711	8421538	6386963	6557906	6319461	7848949	7823604	7787337	7657295		7260142	7563347	7561959	5706822	6661860	7075938	6605312	6520094	6022959		6814962	6827527	7197199	8456950
proline		543207131	551722633	551461078	506651015	465490006	525210918	535679996	528355076	549934575		517477871	507656811	525560478	490824188	521629768	498756772	522545435	484905730	498192323		469211005	511702415	552012197	507362193
lactate		360104088	368633427	387835274	356373315	308666302	344991799	335800687	398933337	382795356		357717757	350367496	382981550	343477002	350151253	352142843	309581894	332498383	308101615		282024801	308589895	389759483	321947325
serine		63198027	72526865	65193211	59081772	58276069	65434986	65610852	66921935	70667047		64669790	59151463	61158687	61177658	61469757	66950343	60553815	60640609	61434079		59310678	64315412	65019617	66138710
spermine		41929	14928	63098	103447	0	73979	31880	57332	43583		93653	18267	60529	63479	34757	66552	76113	117143	95383		0	0	0	26301
uridine		752237	898982	815845	552840	543900	660649	593644	772745	1264561		596205	612102	723394	592722	681618	705791	663239	605898	595175		113582	124051	154613	127189
2'-deoxyuridine		34656	28897	0	0	28421	0	33238	0	53361		24800	28664	29969	25900	32395	17728	26928	31519	21456		0	0	0	0
trans-urocanate		138997	700886	566920	0	166800	165995	298591	123575	179893		249928	201351	212373	730202	268039	369572	167406	230666	121696		189180	175148	300350	402609
glutamate		230868706	263543447	251912328	222907383	218151283	236738241	247015736	241090931	254931723		228839091	215179476	231849734	225861973	216741277	237776301	229469102	217685562	230007435		206394633	225531181	229679347	231318659
glutamine		359032867	445782026	380359323	330418285	333958379	396108377	423834167	376320513	404427966		414134893	405589052	404317920	330576856	335180757	400798760	340621798	348338029	354435085		325415835	341380111	365006725	401087355
threonine		495677271	514176572	506201333	459614833	457596533	465798702	477633097	510096008	507660792		462847785	452867537	474610274	463045185	468513854	467752357	478210355	454208505	464818156		421808166	466693177	481953185	477525994
tryptophan		125168728	128348985	115393418	107755566	109037650	113538592	119810925	120354524	127072055		109796171	106451302	118108162	108518471	116981077	105375066	114543864	102793782	107679550		98980766	116977778	121192345	118032934
valine		613876676	632907475	566255970	565868585	580488425	579268342	562166825	642823478	625492812		592011812	553271475	593326722	512441106	601308524	525081203	576358689	565158982	582657193		521098498	560196763	635740897	600156782
glucose		128728112	116782168	129960235	128794307	116541515	125153888	125874740	124788496	124721250		124160805	114392875	123958748	134511297	116714189	123650401	125993697	127708732	129539078		115545825	120076622	120762759	113623459
betaine		461795	403829	630339	0	0	400080	629862	0	538683		501083	248624	3506305	418775	0	507601	331123	0	0		0	0	0	409771
cysteine		129293	179628	122833	93220	117057	79469	167432	60618	119225		151545	165218	162258	151966	120680	83161	101579	114374	90493		103595	119447	120594	171378
alanine		72414045	87331174	66926570	66271661	62859037	81635529	75511523	74452116	89539015		82753723	66571403	71548430	63904847	70075836	81588353	67174738	79041730	78070601		68590207	75373176	70247634	78752517
tyrosine		117690780	119891541	113742489	106325899	105470764	108394107	113121672	115504044	123394033		110058725	107595535	112970348	107903524	112504649	107700599	110309953	110541256	109982801		103571349	112754940	118314070	112936554
pyruvate		23661653	28384264	29317624	22418978	21353989	26483885	29198484	29465935	26847384		27021464	27014122	29221329	22466113	24146694	25205963	23916016	22156742	22190194		19158597	21035171	27953156	27145033
thymidine		113021	152423	85788	105271	119543	90122	84352	89692	188438		135411	101007	99768	136158	160851	91739	124183	142992	106257		0	0	0	77204
adenine		380150	255154	147337	143871	233283	191131	225214	104058	402167		331409	246004	400990	268127	184754	258481	367937	356457	209661		123197	110245	76339	134080
asparagine		149509233	157723400	149688892	140980114	136350464	147141680	150355762	149901944	157366145		145595631	136953280	144715850	140585217	143219022	145768397	144684588	139373101	136714480		135625142	144840803	150372195	142636397
heptanoate (7:0)		296776	290853	288570	340109	574784	336437	280276	363411	355859		271101	257622	287602	330698	302490	259723	380770	299914	321436		334326	253567	248147	340835
caproate (6:0)		1153833	1270500	1223207	1310043	1335053	1256048	1323197	1217783	1765319		1295736	1365906	1437068	1311045	1401140	1432683	1059189	1104250	1377291		1492740	1663747	1725937	1697692
xanthine		77556	114794	86587	40193	0	63171	94182	37786	217178		74289	62361	48209	44138	82018	55186	87679	77807	68070		0	0	0	0
5-oxoproline		21175107	31117911	27945910	19394532	19552761	17551147	23903355	27569282	28579028		21926190	21831481	22143601	19735969	20202692	16217745	20380795	19768209	19885983		18788265	19829482	28254188	28866377
pantothenate		91632	0	171692	0	0	105779	95390	0	93868		0	0	0	0	136784	0	0	0	0		0	0	0	0
glycerate		118056	109415	131228	76125	89696	127272	113601	110400	126617		119386	0	62118	90828	108200	121270	111077	128704	125141		100468	100608	96131	94024
N-acetylleucine		376416	420900	454706	388700	462468	483549	599954	568128	303654		315024	344251	367648	369273	347953	426484	496730	297809	333217		270034	389925	440426	464713
N-acetylmethionine		246694	305703	268344	249151	288147	285568	361238	322115	210573		181700	228606	227330	200377	226280	284503	358396	204207	201039		147013	236449	251778	260052
N-acetylvaline		73532	120556	83467	81307	100546	125597	191862	113244	99354		86083	92708	108226	90031	0	118993	133255	0	82413		0	86800	81114	115233
N-acetylalanine		176987	177352	173312	134795	179767	173970	182337	170176	208960		166764	137942	146649	196278	133970	154736	144609	164861	201598		152692	160913	144800	140750
citrate		331160052	353424860	296776833	292407843	311289598	305529857	364141097	330503053	308652989		301703461	325401878	333518529	280550065	306251747	287587320	316954665	268911896	273547931		274164649	321002297	322929062	347506190
valerate (5:0)		701238	1942589	984470	974104	1080070	1074644	1157975	811195	1519253		2005289	1963874	1644003	1116820	932743	1027942	879078	971677	2124390		1167757	2408376	2809158	2355200
gamma-glutamylglutamine		53144	133761	54596	47118	44745	112237	100681	62159	149623		109724	60680	46036	40298	46003	105333	42803	82300	83750		69239	76473	42221	84077
butyrate/isobutyrate (4:0)		2778581	3118113	3300400	3483105	3419717	3562739	3411605	3080515	3422506		3697377	5702145	4199327	3658421	3822939	3176726	1813431	3067023	3645451		3916746	6555248	6886734	4535610
creatine		843360	1542675	474057	396614	466000	1364340	2084425	156553	1909200		2030426	643264	935859	556469	542256	1533236	548782	1623854	1340070		0	0	0	20260
glycerol		11518517	12877079	11272018	12109616	10638990	11545958	10166736	5114489	12119042		10726648	14477232	13546464	7724261	8089315	8089856	4430525	8555441	7673208		7385708	9931881	13020297	9575625
choline		608237	797864	1261812	591499	496670	741062	769921	523595	1040069		537134	498849	2004374	674375	722747	706549	710535	606520	596381		185493	184002	224515	562574
beta-hydroxyisovalerate		87057	124649	120168	116901	69759	140249	116478	0	175172		0	80123	160731	95004	79695	100676	136506	92367	145326		0	105094	0	122233
1-palmitoyl-2-linoleoyl-GPC (16:0/18:2)		93369	0	1865820	360434	0	127762	114044	112788	0		291208	0	142092	644679	78839	182365	187894	829640	411792		116235	0	0	0
1-palmitoyl-2-oleoyl-GPC (16:0/18:1)		248724	71582	2204204	704783	110019	263972	212597	267811	149271		419104	131137	309094	869447	192131	343352	426328	1061773	663811		203734	74199	124606	72748
azelate (C9-DC)		111983	149511	137086	265148	123202	116632	115986	188117	166469		277040	159750	144182	318373	209485	201941	132987	120012	144993		111484	185969	177684	141841
methylsuccinate		212255	192859	144307	148489	172093	249767	223470	168928	144871		139262	182252	244999	154920	204272	226478	206637	181879	176779		135304	186196	134019	190513
carnitine		0	103536	60471	0	0	47089	84572	0	152073		61204	0	62091	0	0	61733	0	71665	68337		0	0	0	45621
3-methyl-2-oxovalerate		793914	918190	416111	639936	703978	760001	704694	598973	1995672		842754	589759	599894	357683	511142	534224	1549187	543657	587103		0	0	0	0
methionine sulfoxide		3939793	3976842	3770970	3746862	4229193	3609662	4024359	3942370	3753886		3294460	3366539	3625482	4128047	3631116	4047091	3914510	3852020	3387084		3264860	3668882	3653397	4135986
5-hydroxylysine		158522	170245	156063	119019	145119	157033	160764	170529	193397		127572	132118	137630	119896	144678	140010	142299	125090	136318		113909	149658	142720	163909
4-guanidinobutanoate		0	363440	468061	0	40825	298927	404544	422985	338180		306907	337799	325695	57397	0	330843	0	0	0		0	0	391687	429735
kynurenine		242396	236144	207743	163020	166318	226975	206665	229287	171209		237168	201922	169072	152113	162486	236700	155300	202325	149891		169009	247998	223969	297585
N-acetylglutamate		87365	59754	67513	41932	65364	139636	47263	69068	48026		51474	33269	55911	74320	61182	81001	63509	78548	0		68081	66979	0	52149
4-methyl-2-oxopentanoate		787117	927070	343549	776905	770878	872680	716325	1600196	1996354		858451	446763	1322560	370675	449451	619670	531571	1517544	644057		0	0	0	0
gentamicin		11323329	18379693	11286233	11458378	10710196	15755375	15219194	14683146	14740596		13544879	11033741	13519983	11191765	9383930	14118135	12052656	8697503	11086863		10107681	13405445	15335991	14335076
maleate		246071	368997	408393	241718	240638	315552	333523	437999	428783		322004	281690	325633	289078	286728	327938	282305	284970	269851		279632	270105	437013	326203
isovalerate (i5:0)		1721101	1051795	1972873	1192184	2260734	1258804	1169619	435010	1299500		1360224	1761853	1569369	1303193	1155503	983521	455464	1126259	1171196		1404122	1971844	2004406	1665656
N-acetylaspartate (NAA)		86560	155672	172324	119690	85765	134805	170896	159417	127166		142557	125336	135453	119087	75261	139299	107041	101300	109532		71732	76688	117207	157733
acetylcarnitine (C2)		0	0	63952	93416	29488	84664	139943	0	133608		159319	83639	123906	0	36698	83401	109410	0	0		71367	0	0	0
cysteine s-sulfate		243210	286872	235828	213105	230353	211268	300846	214771	217046		210929	230724	209182	212533	244540	196415	235755	208689	202313		170212	222106	268555	316674
oxalate (ethanedioate)		472693	448712	417728	359644	441444	403701	401052	448589	421007		286551	372190	353385	349089	387076	334560	397623	405043	344779		353960	410611	474301	421153
HEPES		0	38421	104202	0	0	120185	0	101375	118848		25365	26073	33324	0	20008	103798	0	0	0		0	0	109586	0
3-methyl-2-oxobutyrate		245824	233979	147892	241580	189922	235910	196245	191921	548129		321950	234572	319766	174081	191462	177140	224786	176225	222011		0	0	0	0
triethanolamine		350473	2078700	2108874	142600	177518	1522125	1714533	1630955	1705790		1745519	1457448	1627788	424127	532958	1903205	471692	475085	605990		1049838	13560997	2082121	2071222
ribonate		0	32470	34092	0	0	41512	37104	38040	40023		16615	36811	27312	0	0	36261	0	0	0		0	0	0	30918
threonate		57677	70537	51130	0	0	49027	77885	32941	59989		0	0	0	44849	0	51698	60136	43241	49942		0	0	0	0
2-pyrrolidinone		133006	52831	123591	0	0	48993	192844	258900	147499		176851	113059	97274	0	142819	199524	96003	154899	158957		0	223142	178836	233323
glutamate, gamma-methyl ester		90979	0	0	161614	0	260639	0	0	346607		97370	179735	0	0	309831	0	187718	312064	235993		234498	0	0	0
N-acetyltyrosine		114935	139320	124727	127038	147959	163980	174539	169201	128004		107693	119930	112520	96717	104581	148467	185482	114167	97722		90910	112356	128789	124945
gamma-glutamylvaline		0	43191	0	0	0	46408	39671	41610	32889		36809	0	36158	0	0	0	0	35117	28662		33012	30966	37226	44824
nervonate (24:1n9)*		337126	0	228413	219244	364499	0	0	279507	0		0	350503	245894	222040	325574	0	269086	0	0		0	99211	334261	0
N-acetylglutamine		247998	366352	286095	294822	270642	443711	416424	323872	336620		378432	282447	310520	285072	291217	477691	350272	346324	282178		322225	349281	289022	404474
N-acetylphenylalanine		490531	504527	462624	433561	492866	476289	646113	550092	371316		381707	411816	439790	412955	374622	487954	519393	329548	381329		325494	361792	429956	460754
N-acetylasparagine		56621	63918	53556	60613	52332	51819	66066	42499	70124		51259	53393	57119	66204	49680	55670	57352	60706	0		52707	44397	61322	56230
N-acetylarginine		258760	430152	224819	272403	320232	430933	424490	354836	384810		295233	255186	306594	242791	322651	425082	342970	287595	238876		373966	399677	309319	410937
N-acetylthreonine		344881	329066	308087	249074	332045	299924	310949	327414	299620		158235	221731	237797	193767	212462	184334	343645	203813	175649		152753	200429	205575	252108
N-acetylisoleucine		426611	463357	498012	415055	494199	471353	628827	545005	373160		336855	369860	380301	372695	367616	429905	496219	333304	337499		286942	390946	455780	475431
erythronate*		446953	787973	976704	383032	369503	889568	896164	909949	866481		736576	776885	841983	367203	435161	822869	438747	371554	390817		326538	338796	859076	760488
aconitate [cis or trans]		6906517	11924033	9391092	5779905	6520230	6384180	7265299	5978497	8750030		6638867	8748612	9128562	5910747	6704788	5994857	7181504	6077427	5961618		3295048	3840916	3863595	4057131
gamma-glutamylisoleucine*		0	32981	0	0	0	0	29204	0	0		28818	0	0	0	0	27023	0	0	21535		0	25816	0	25026
phenol sulfate		32951	40997	51754	34765	32722	49988	49172	56832	63230		44906	41090	0	0	24272	0	0	48395	31892		30984	41357	57032	42308
glutamine_degradant*		370189	1494704	570096	394091	438169	665233	973972	465391	1385638		908096	455353	434301	398960	369873	685001	380697	807965	806024		833186	947237	615746	1564421
N2-acetyllysine		0	23751	21521	0	0	0	39743	36414	0		0	0	0	0	0	0	32413	0	0		0	0	0	0
phenol red		318121660	320607195	310251674	285993770	288709588	297569676	305186409	303270689	321964306		291925898	294255150	310185317	293227149	301701680	288323489	293007057	290740598	290898300		275165246	294350938	312024433	293575116
N6-acetyllysine		304432	315007	287959	280870	307909	320959	441627	400337	215945		231913	267245	268660	255641	255182	319485	341073	233207	240534		203866	283961	330667	337675
mannitol/sorbitol		51568	0	0	0	0	43427	75202	0	0		0	0	0	36872	0	0	75520	31769	0		0	0	0	0
N-acetylserine		723443	692872	804665	635178	990085	840499	942989	815011	891303		789441	878706	1034386	787344	873976	893194	914365	949297	782298		1048950	743240	864802	1008222
chiro-inositol		92715	168516	211316	109552	70183	156815	181739	143852	167281		175554	127782	150374	101440	66296	190680	95553	113598	105151		82547	114218	112097	146324
p-toluic acid		271760	0	0	229101	243306	0	0	0	0		0	0	0	230966	190682	0	298455	270341	278371		228928	227260	0	0
2-hydroxyglutarate		3090909	3129827	2391138	2643037	2300775	2685335	2678956	2844346	3585776		3542840	3311347	3088866	3053274	3174751	3132048	2423231	3627149	3441675		3635381	3752074	3844478	3956678
13-HODE + 9-HODE		0	160604	364300	297509	250690	177680	0	217344	0		359278	209106	0	311310	0	206195	141611	302135	309908		0	0	151012	163472
N-acetyl-cadaverine		0	88181	104413	0	0	108727	92501	75698	47145		107515	72276	80508	0	0	97207	0	0	0		32782	0	0	99453
alpha-ketoglutaramate*		73289	92684	73130	53243	55604	79829	114477	90755	78493		76113	76527	83626	60715	56751	77473	77633	63534	54520		51374	70393	71941	88348
sulfate*		184189740	187424327	182328264	171432939	173398626	175359819	179769137	188657456	189373517		168390164	173189970	180269536	171532617	179860381	171716180	172986792	165626195	167936397		161626893	181739923	188034445	177261542
cyclo(his-pro)		273732	315786	0	373690	322997	355364	376336	448096	371122		233872	242568	163916	136087	248256	420942	206765	152477	234872		341196	264939	0	271347
2-oxoarginine*		153818	214265	142418	154613	152509	199655	186217	175919	198477		190123	167214	175860	141111	155867	197689	163509	180316	174401		157270	173490	174983	237415
2-O-methylascorbic acid		143259	0	130122	148518	119127	41876	39527	146643	48830		0	148139	125709	154094	120754	39172	128266	48105	37089		29580	36043	121432	39948
cis-urocanate		151163	159768	36029	154947	70575	69152	111594	90498	77836		124562	156659	128352	103047	58883	48362	54740	77988	82636		50756	128162	55130	99021
lanthionine		107651	117436	51862	72820	85720	83249	124708	91993	110004		81836	68761	87991	79934	67304	97893	74130	70122	87483		87001	72963	109898	81927
o-tyrosine		285313	197292	619659	0	0	0	0	779829	190945		229248	365621	588395	527114	0	0	0	181567	214029		230493	203581	0	330314
2-piperidinone		0	756116	0	859908	0	0	387123	0	0		1497678	555543	287426	199018	596198	1238435	486700	0	393805		0	227950	584653	418340
3-hydroxyadipate		954008	1058972	814375	818259	1181807	946639	926960	871375	1167331		909441	1060991	844715	739529	1064825	978292	836203	715850	701476		880765	1149941	992888	1082647
N-formylphenylalanine		92592	84529	90319	77047	89882	0	96838	86431	59016		66727	75889	69786	72683	67117	0	84207	0	0		41597	0	65815	40863
arabonate/xylonate		49971	272183	296805	0	42688	260461	280297	277645	286269		241552	225983	262695	50018	0	236957	33828	69401	59058		43426	59015	277643	274070
N-acetylglucosamine/N-acetylgalactosamine		100208	221697	179471	104211	70961	129606	217529	108591	140795		203905	136302	139909	138814	92175	191543	92686	105021	116410		108423	133997	105706	189946
citraconate/glutaconate		2134119	2637147	2549860	1941381	1912196	2238374	2489350	2627750	2278720		2391683	2361861	2658869	1873757	1947301	2300944	1978484	2051758	2087110		1773125	2055066	2390847	2596476
1-stearoyl-2-oleoyl-GPC (18:0/18:1)		0	0	510077	161560	0	0	0	0	0		0	0	82512	196791	0	69065	107256	0	130442		0	0	0	0
2-methylcitrate/homocitrate		1016513	1036751	1042018	1014057	837237	999487	865881	944471	1349495		1156253	1141383	1130176	1264233	1170365	1065779	848886	1138173	1076190		1179884	1267123	1326108	1097314
1-stearoyl-2-arachidonoyl-GPE (18:0/20:4)		97933	0	596978	238749	0	141011	64474	80218	88153		234008	0	113714	312706	60907	181211	122861	468412	347621		111735	0	79822	0
1-stearoyl-2-linoleoyl-GPC (18:0/18:2)*		0	0	2224708	370914	0	137399	0	0	0		260482	0	101814	695704	0	140054	137719	817744	344741		98086	0	0	0
1-(1-enyl-palmitoyl)-2-docosahexaenoyl-GPE (P-16:0/22:6)*		0	0	317044	148972	0	142441	64379	0	0		197745	0	0	201135	0	144187	83051	373617	248301		85754	0	0	0
1-(1-enyl-palmitoyl)-2-docosahexaenoyl-GPC (P-16:0/22:6)*		104014	87954	493401	231470	0	264113	144492	119513	144313		392023	0	106638	256890	111675	291223	166674	661095	486831		184163	0	0	67256
gamma-glutamylserine		454640	640409	516321	353455	380101	447513	610273	494248	471961		522912	495931	475639	359216	366208	499361	368181	314158	383000		358932	391387	416853	535486
thioproline		436260	656194	266425	350779	361733	133837	415656	278286	264007		324464	424696	450243	434451	403329	123189	346357	301892	272604		305331	250071	204204	472493
2-methylserine		15004301	0	9839962	0	9266900	2882576	2128420	8780370	4149339		2491021	25030214	28089256	10087454	13783941	3644666	14255293	0	3438685		2694493	331587	25912160	3127932
3-hydroxybutyroylglycine**		0	34882	0	51755	52425	63444	0	93664.8	43076		53621	47933.3	67886.4	0	63256	0	0	0	0		0	34056	29321.7	64898
3-amino-2-piperidone		0	87278	79951	0	0	55543	78393	61853	88784		53555	0	36481	131570	0	62016	0	41406	0		39988	0	0	94942
N,N-dimethyl-5-aminovalerate		0	102188	449021	44107	51475	54869	84722	113322	63937		100634	75316	128582	154611	85786	117819	0	135060	50932		0	144373	136375	99989
N-succinyl-leucine		0	0	126671	83626	68757	80458	0	116265	0		0	0	0	0	0	84670	0	0	0		0	0	0	0
N-succinyl-isoleucine		231889	281231	372060	316964	358105	373218	487295	440016	230914		175747	222810	177879	200829	204625	300119	559321	160770	154901		112951	215304	266985	237938
oxindolylalanine		74700	84695	96183	49696	62780	48893	63024	62939	86282		51510	58049	50412	54579	41554	94687	39676	46868	45625		39678	72708	83641	206236
N-lactoyl isoleucine		22812	31948	35271	0	33296	0	50447	40608	24893		0	17709	23371	0	0	35030	33525	0	0		0	21497	0	26799
N-lactoyl leucine		59115	60122	62370	0	60163	94851	72515	83308	30049		0	31999	47692	0	0	52505	62375	0	0		0	31360	0	34237
N-lactoyl phenylalanine		26332	25135	30520	21418	35936	0	38501	35384	0		0	0	26746	0	0	28700	42352	0	0		0	0	0	0
N-lactoyl valine		186485	185753	180472	137949	174102	176250	223830	222144	145607		146446	136879	160692	135796	140568	176237	194889	128658	140000		114402	161582	147967	165398
		444	3278
