# Supplementary material for: Influence of sire fertility on the metabolism of in vitro produced embryos
Source: Reprod Fertil. 2026 Jul 15;7(3):RAF260028. doi: 10.1530/RAF-26-0028 (PMC13386233; doi:10.1530/RAF-26-0028)
Supplement: Supplementary file 3 [file RAF-26-0028_supplementary_table_3.xlsx]

## Sheet: Table S3
Comparison		C vs. SF					C vs. HF					SF vs. HF						SF vs. C					HF vs. C					HF vs. SF
Metabolite		FC	log2(FC)	Raw P value	-log10(P value)		FC	log2(FC)	Raw P value	-log10(P value)		FC	log2(FC)	Raw P value	-log10(P value)			FC	log2(FC)	Raw P value	-log10(P value)		FC	log2(FC)	Raw P value	-log10(P value)		FC	log2(FC)	Raw P value	-log10(P value)
1-(1-enyl-palmitoyl)-2-docosahexaenoyl-GPC (P-16:0/22:6)*		0.372703	-1.4239	0.10605	0.97448		0.636659	-0.65138	0.15307	0.8151		1.72141	0.78359	0.65332	0.18488			2.6831	1.4239	0.10605	0.97448		1.5707	0.651408	0.15307	0.8151		0.58092	-0.783589	0.65332	0.18488
1-(1-enyl-palmitoyl)-2-docosahexaenoyl-GPE (P-16:0/22:6)*		0.310994	-1.68504	0.18349	0.73638		0.61361	-0.70459	0.56529	0.24773		2.02462	1.0177	0.3078	0.51173			3.2155	1.68504	0.18349	0.73638		1.6297	0.704606	0.56529	0.24773		0.49392	-1.01765	0.3078	0.51173
1-palmitoyl-2-linoleoyl-GPC (16:0/18:2)		0.185729	-2.42873	0.018607	1.7303		0.228066	-2.1325	0.20565	0.68688		1.25551	0.32828	0.23379	0.63118			5.3842	2.42873	0.018607	1.7303		4.3847	2.13248	0.20565	0.68688		0.79649	-0.328272	0.23379	0.63118
1-palmitoyl-2-oleoyl-GPC (16:0/18:1)		0.373497	-1.42083	0.025963	1.5856		0.450167	-1.1515	0.38716	0.41211		1.20528	0.26937	0.22293	0.65183			2.6774	1.42083	0.025963	1.5856		2.2214	1.15147	0.38716	0.41211		0.82968	-0.269373	0.22293	0.65183
1-stearoyl-2-arachidonoyl-GPE (18:0/20:4)		0.400064	-1.3217	0.12844	0.89131		0.624454	-0.67934	0.39929	0.39872		1.5759	0.65617	0.37879	0.4216			2.4996	1.3217	0.12844	0.89131		1.6014	0.679334	0.39929	0.39872		0.63456	-0.656172	0.37879	0.4216
1-stearoyl-2-linoleoyl-GPC (18:0/18:2)*		0.177465	-2.49439	0.073119	1.136		0.195955	-2.3514	0.68931	0.16158		1.13232	0.17928	0.10209	0.99102			5.6349	2.49439	0.073119	1.136		5.1032	2.3514	0.68931	0.16158		0.88314	-0.179286	0.10209	0.99102
1-stearoyl-2-oleoyl-GPC (18:0/18:1)		0.126645	-2.98114	0.065527	1.1836		0.101289	-3.3034	0.34766	0.45884		0.993345	-0.0095901	0.25089	0.60052			7.8961	2.98114	0.065527	1.1836		9.8727	3.30344	0.34766	0.45884		1.0067	0.00963382	0.25089	0.60052
13-HODE + 9-HODE		0.502159	-0.993783	0.31946	0.49559		0.658371	-0.60305	0.58336	0.23406		1.3195	0.4	0.57977	0.23674			1.9914	0.993783	0.31946	0.49559		1.5189	0.603027	0.58336	0.23406		0.75786	-0.399997	0.57977	0.23674
2-hydroxyglutarate		1.68441	0.752243	0.00035547	3.4492		2.04721	1.0337	7.49e-05	4.1257		1.21541	0.28144	0.043069	1.3658			0.59368	-0.752243	0.00035547	3.4492		0.48847	-1.03366	7.49e-05	4.1257		0.82277	-0.281439	0.043069	1.3658
2-methylcitrate/homocitrate		1.57394	0.654377	0.0025417	2.5949		1.85113	0.88841	0.00044793	3.3488		1.17612	0.23404	0.06087	1.2156			0.63535	-0.654377	0.0025417	2.5949		0.54021	-0.888408	0.00044793	3.3488		0.85025	-0.234041	0.06087	1.2156
2-methylserine		0.981354	-0.0271541	0.88588	0.052625		2.06475	1.046	0.44275	0.35385		2.10389	1.0731	0.42457	0.37205			1.019	0.0271541	0.88588	0.052625		0.48432	-1.04597	0.44275	0.35385		0.47531	-1.07306	0.42457	0.37205
2-O-methylascorbic acid		0.883783	-0.178237	0.76371	0.11707		0.910996	-0.13453	0.72575	0.13921		1.02864	0.040741	0.96981	0.013313			1.1315	0.178237	0.76371	0.11707		1.0977	0.134484	0.72575	0.13921		0.97216	-0.0407343	0.96981	0.013313
2-oxoarginine*		1.50909	0.593681	9.66e-05	4.015		1.58245	0.66216	0.00063467	3.1974		1.04861	0.068481	0.49816	0.30263			0.66265	-0.593681	9.66e-05	4.015		0.63193	-0.662163	0.00063467	3.1974		0.95364	-0.0684833	0.49816	0.30263
2-piperidinone		0.702445	-0.509544	0.55537	0.25542		1.8989	0.92515	0.20698	0.68407		2.70512	1.4357	0.016097	1.7933			1.4236	0.509544	0.55537	0.25542		0.52662	-0.925166	0.20698	0.68407		0.36967	-1.43569	0.016097	1.7933
2-pyrrolidinone		1.66094	0.731997	0.88344	0.053822		2.20318	1.1396	0.7035	0.15274		1.32714	0.40831	0.41569	0.38123			0.60207	-0.731997	0.88344	0.053822		0.45389	-1.13959	0.7035	0.15274		0.7535	-0.408321	0.41569	0.38123
3-(4-hydroxyphenyl)lactate		0.542388	-0.882604	0.20693	0.68417		0.51311	-0.96266	0.20434	0.68964		0.984252	-0.022952	0.99015	0.0042976			1.8437	0.882604	0.20693	0.68417		1.9489	0.96266	0.20434	0.68964		1.016	0.0229004	0.99015	0.0042976
3-amino-2-piperidone		1.23022	0.298921	0.97878	0.0093167		1.00704	0.01012	0.67482	0.17081		0.817194	-0.29127	0.60411	0.21889			0.81286	-0.298921	0.97878	0.0093167		0.99301	-0.0101198	0.67482	0.17081		1.2237	0.29125	0.60411	0.21889
3-hydroxy-3-methylglutarate		1.51201	0.59647	0.0085706	2.067		1.49085	0.57614	0.0072568	2.1393		0.985999	-0.020333	0.80907	0.092015			0.66137	-0.59647	0.0085706	2.067		0.67076	-0.576131	0.0072568	2.1393		1.0142	0.0203422	0.80907	0.092015
3-hydroxyadipate		1.6578	0.729268	0.0016853	2.7733		1.59434	0.67295	0.0032081	2.4938		0.961723	-0.056317	0.71281	0.14703			0.60321	-0.729268	0.0016853	2.7733		0.62722	-0.672957	0.0032081	2.4938		1.0398	0.0563061	0.71281	0.14703
3-hydroxybutyroylglycine**		1.34147	0.423817	0.38436	0.41527		1.08992	0.12422	0.78098	0.10736		0.796622	-0.32799	0.41757	0.37927			0.74545	-0.423817	0.38436	0.41527		0.9175	-0.12422	0.78098	0.10736		1.2553	0.328032	0.41757	0.37927
3-methyl-2-oxobutyrate		0.0360373	-4.79436	2.28e-13	12.641		0.0278172	-5.1679	2.76e-11	10.558		0.969838	-0.044145	0.88772	0.051726			27.749	4.79436	2.28e-13	12.641		35.949	5.16788	2.76e-11	10.558		1.0311	0.0441843	0.88772	0.051726
3-methyl-2-oxovalerate		0.0122266	-6.35383	2.59e-12	11.586		0.00826105	-6.9194	1.26e-11	10.899		0.848969	-0.23623	0.54045	0.26725			81.789	6.35383	2.59e-12	11.586		121.05	6.91946	1.26e-11	10.899		1.1779	0.236217	0.54045	0.26725
4-guanidinobutanoate		1.64228	0.715699	0.96573	0.015143		1.1444	0.1946	0.49855	0.30229		0.695797	-0.52326	0.34056	0.4678			0.60891	-0.715699	0.96573	0.015143		0.87382	-0.194592	0.49855	0.30229		1.4372	0.523261	0.34056	0.4678
4-methyl-2-oxopentanoate		0.0108969	-6.51993	3.01e-11	10.521		0.00704771	-7.1487	6.8e-11	10.167		0.812612	-0.29935	0.45112	0.34571			91.769	6.51993	3.01e-11	10.521		141.89	7.14863	6.8e-11	10.167		1.2306	0.299362	0.45112	0.34571
5-oxoproline		1.64476	0.71788	0.00013341	3.8748		1.50231	0.58718	0.00092867	3.0321		0.913409	-0.13069	0.24279	0.61477			0.60799	-0.71788	0.00013341	3.8748		0.66564	-0.587186	0.00092867	3.0321		1.0948	0.130667	0.24279	0.61477
acetylcarnitine (C2)		0.528597	-0.91976	0.2187	0.66015		0.614364	-0.70279	0.23791	0.62359		1.1939	0.25569	0.90329	0.044173			1.8918	0.91976	0.2187	0.66015		1.6277	0.702835	0.23791	0.62359		0.83759	-0.255684	0.90329	0.044173
aconitate [cis or trans]		0.764292	-0.387804	0.061308	1.2125		0.757117	-0.4014	0.029372	1.5321		0.990589	-0.013641	0.87991	0.055562			1.3084	0.387804	0.061308	1.2125		1.3208	0.401412	0.029372	1.5321		1.0095	0.0136409	0.87991	0.055562
adenine		0.544603	-0.876723	0.0023291	2.6328		0.718907	-0.47614	0.37202	0.42943		1.32006	0.40061	0.071058	1.1484			1.8362	0.876723	0.0023291	2.6328		1.391	0.476122	0.37202	0.42943		0.75754	-0.400606	0.071058	1.1484
alanine		1.41908	0.50496	0.00103	2.9872		1.48177	0.56731	0.0021189	2.6739		1.04417	0.062351	0.49962	0.30136			0.70468	-0.50496	0.00103	2.9872		0.67487	-0.567318	0.0021189	2.6739		0.9577	-0.0623543	0.49962	0.30136
alpha-ketoglutarate		0.173148	-2.52992	0.0010443	2.9812		0.157965	-2.6623	0.0011889	2.9249		0.941354	-0.087243	0.71449	0.146			5.7754	2.52992	0.0010443	2.9812		6.3305	2.66232	0.0011889	2.9249		1.0623	0.0871912	0.71449	0.146
arabonate/xylonate		1.59956	0.67768	0.34486	0.46236		1.23364	0.30291	0.55025	0.25944		0.770179	-0.37677	0.70731	0.15039			0.62517	-0.67768	0.34486	0.46236		0.81061	-0.30292	0.55025	0.25944		1.2984	0.376735	0.70731	0.15039
arginine		1.46757	0.553426	0.00035914	3.4447		1.53036	0.61388	0.00044302	3.3536		1.04279	0.060447	0.39361	0.40493			0.6814	-0.553426	0.00035914	3.4447		0.65344	-0.613873	0.00044302	3.3536		0.95897	-0.0604424	0.39361	0.40493
asparagine		1.44367	0.529739	0.00037962	3.4206		1.47345	0.55919	0.0010174	2.9925		1.02063	0.029456	0.63083	0.20009			0.69268	-0.529739	0.00037962	3.4206		0.67868	-0.559197	0.0010174	2.9925		0.97979	-0.0294555	0.63083	0.20009
aspartate		1.5098	0.594356	0.00012301	3.9101		1.51605	0.60031	0.00031067	3.5077		1.00414	0.005955	0.8987	0.046384			0.66234	-0.594356	0.00012301	3.9101		0.65961	-0.600315	0.00031067	3.5077		0.99588	-0.00595618	0.8987	0.046384
azelate (C9-DC)		1.1653	0.220698	0.38273	0.41711		1.51909	0.6032	0.043471	1.3618		1.30359	0.3825	0.10385	0.9836			0.85815	-0.220698	0.38273	0.41711		0.65829	-0.603205	0.043471	1.3618		0.76711	-0.382495	0.10385	0.9836
beta-hydroxyisovalerate		0.778574	-0.361095	0.19353	0.71326		0.773874	-0.36985	0.19258	0.71539		1.00297	0.0042798	0.99416	0.0025454			1.2844	0.361095	0.19353	0.71326		1.2922	0.369829	0.19258	0.71539		0.99704	-0.00427671	0.99416	0.0025454
betaine		0.19056	-2.39169	0.18902	0.7235		0.383745	-1.3818	0.19297	0.71451		2.03384	1.0242	0.92988	0.031572			5.2477	2.39169	0.18902	0.7235		2.6059	1.38178	0.19297	0.71451		0.49168	-1.02421	0.92988	0.031572
butyrate/isobutyrate (4:0)		2.11475	1.08048	0.0049151	2.3085		2.54576	1.3481	3.08e-05	4.512		1.20382	0.26762	0.32141	0.49294			0.47287	-1.08048	0.0049151	2.3085		0.39281	-1.3481	3.08e-05	4.512		0.83069	-0.267618	0.32141	0.49294
caproate (6:0)		1.78225	0.833696	9.1e-05	4.041		1.89595	0.92293	9.69e-05	4.0135		1.0638	0.08922	0.43733	0.35919			0.56109	-0.833696	9.1e-05	4.041		0.52744	-0.922921	9.69e-05	4.0135		0.94003	-0.0892213	0.43733	0.35919
carnitine		0.469528	-1.09072	0.32	0.49485		0.37294	-1.423	0.31603	0.50027		0.83612	-0.25823	0.96476	0.015583			2.1298	1.09072	0.32	0.49485		2.6814	1.42299	0.31603	0.50027		1.196	0.258217	0.96476	0.015583
chiro-inositol		1.26666	0.341025	0.12697	0.89631		1.20735	0.27184	0.1344	0.87159		0.953198	-0.069192	0.61774	0.20919			0.78948	-0.341025	0.12697	0.89631		0.82826	-0.271844	0.1344	0.87159		1.0491	0.0691522	0.61774	0.20919
choline		0.485979	-1.04103	0.015801	1.8013		0.552273	-0.85657	0.0022276	2.6522		1.1364	0.18447	0.73927	0.1312			2.0577	1.04103	0.015801	1.8013		1.8107	0.856548	0.0022276	2.6522		0.87997	-0.184474	0.73927	0.1312
cis-urocanate		1.23922	0.309431	0.38898	0.41008		1.19045	0.2515	0.48406	0.3151		0.960615	-0.05794	0.97968	0.0089168			0.80696	-0.309431	0.38898	0.41008		0.84002	-0.251504	0.48406	0.3151		1.041	0.0579701	0.97968	0.0089168
citraconate/glutaconate		1.41014	0.495837	0.0020054	2.6978		1.44194	0.52802	2.26e-05	4.6459		1.02256	0.032176	0.8268	0.0826			0.70915	-0.495837	0.0020054	2.6978		0.69351	-0.528011	2.26e-05	4.6459		0.97794	-0.0321821	0.8268	0.0826
citrate		1.49098	0.57626	0.00032246	3.4915		1.4886	0.57397	0.00054421	3.2642		0.998403	-0.0022932	0.98788	0.0052948			0.6707	-0.57626	0.00032246	3.4915		0.67177	-0.573961	0.00054421	3.2642		1.0016	0.00230647	0.98788	0.0052948
citrulline		1.06282	0.087902	0.63483	0.19735		1.04748	0.066931	0.50276	0.29864		0.98561	-0.020974	0.36911	0.43285			0.94089	-0.087902	0.63483	0.19735		0.95467	-0.066926	0.50276	0.29864		1.0146	0.0209111	0.36911	0.43285
creatine		0.0107795	-6.53557	3.71e-07	6.4304		0.0110473	-6.5002	2.96e-06	5.5285		1.14902	0.2004	0.40702	0.39038			92.769	6.53557	3.71e-07	6.4304		90.52	6.50016	2.96e-06	5.5285		0.87031	-0.200399	0.40702	0.39038
creatinine		0.259592	-1.94568	0.07426	1.1292		0.311488	-1.6828	0.40159	0.39622		1.23848	0.30858	0.36252	0.44067			3.8522	1.94568	0.07426	1.1292		3.2104	1.68275	0.40159	0.39622		0.80744	-0.308573	0.36252	0.44067
cyclo(his-pro)		1.41639	0.502219	0.3825	0.41736		1.05603	0.078655	0.63315	0.1985		0.746547	-0.42168	0.73921	0.13123			0.70602	-0.502219	0.3825	0.41736		0.94694	-0.0786551	0.63315	0.1985		1.3395	0.421695	0.73921	0.13123
cysteine		1.39774	0.483097	0.035661	1.4478		1.62954	0.70448	0.0087038	2.0603		1.16584	0.22138	0.3071	0.51272			0.71544	-0.483097	0.035661	1.4478		0.61367	-0.704465	0.0087038	2.0603		0.85775	-0.221371	0.3071	0.51272
cystine		1.63878	0.712622	0.00038924	3.4098		1.60377	0.68147	0.0016018	2.7954		0.978665	-0.031148	0.82798	0.081981			0.61021	-0.712622	0.00038924	3.4098		0.62353	-0.681469	0.0016018	2.7954		1.0218	0.0311128	0.82798	0.081981
erythronate*		1.34183	0.424204	0.23227	0.634		1.18639	0.24658	0.47393	0.32428		0.884173	-0.17763	0.37323	0.42803			0.74525	-0.424204	0.23227	0.634		0.84289	-0.246584	0.47393	0.32428		1.131	0.177599	0.37323	0.42803
gamma-glutamylglutamine		1.40752	0.493154	0.13049	0.88441		1.24085	0.31132	0.30143	0.52081		0.881601	-0.18183	0.61125	0.21378			0.71047	-0.493154	0.13049	0.88441		0.8059	-0.311327	0.30143	0.52081		1.1343	0.181802	0.61125	0.21378
gamma-glutamylserine		1.40915	0.49482	0.0078875	2.1031		1.32965	0.41105	0.0014103	2.8507		0.943574	-0.083771	0.41647	0.38041			0.70965	-0.49482	0.0078875	2.1031		0.75208	-0.411042	0.0014103	2.8507		1.0598	0.083792	0.41647	0.38041
gamma-glutamylvaline		2.59289	1.37456	0.031725	1.4986		2.18761	1.1294	0.077123	1.1128		0.803988	-0.31481	0.63521	0.19708			0.38567	-1.37456	0.031725	1.4986		0.45712	-1.12936	0.077123	1.1128		1.2438	0.314755	0.63521	0.19708
gentamicin		1.61852	0.694671	0.00029494	3.5303		1.46671	0.55257	0.006129	2.2126		0.906208	-0.1421	0.29815	0.52556			0.61785	-0.694671	0.00029494	3.5303		0.6818	-0.552579	0.006129	2.2126		1.1035	0.142087	0.29815	0.52556
gluconate		1.40986	0.495552	0.89773	0.046853		1.33339	0.4151	0.93244	0.03038		0.944822	-0.081884	0.9642	0.015833			0.70929	-0.495552	0.89773	0.046853		0.74997	-0.415095	0.93244	0.03038		1.0584	0.081885	0.9642	0.015833
glucose		1.35728	0.440714	0.0017304	2.7618		1.44425	0.53033	0.0033629	2.4733		1.06409	0.089622	0.17968	0.74551			0.73677	-0.440714	0.0017304	2.7618		0.6924	-0.530322	0.0033629	2.4733		0.93977	-0.0896204	0.17968	0.74551
glutamate		1.40903	0.494698	0.00015672	3.8049		1.41651	0.50234	0.0006158	3.2106		1.00531	0.0076404	0.84769	0.071761			0.70971	-0.494698	0.00015672	3.8049		0.70596	-0.502342	0.0006158	3.2106		0.99472	-0.00763761	0.84769	0.071761
glutamate, gamma-methyl ester		0.686908	-0.541812	0.24026	0.61931		1.07208	0.10041	0.62642	0.20314		1.57374	0.6542	0.35838	0.44566			1.4558	0.541812	0.24026	0.61931		0.93277	-0.100407	0.62642	0.20314		0.63543	-0.654195	0.35838	0.44566
glutamine		1.36411	0.447957	0.0025304	2.5968		1.42082	0.50673	0.0002696	3.5693		1.04158	0.05878	0.55589	0.25501			0.73308	-0.447957	0.0025304	2.5968		0.70382	-0.506722	0.0002696	3.5693		0.96008	-0.0587735	0.55589	0.25501
glutamine_degradant*		2.33432	1.223	0.0014858	2.828		1.9833	0.98791	0.014151	1.8492		0.849618	-0.23507	0.59782	0.22343			0.42839	-1.223	0.0014858	2.828		0.50421	-0.987903	0.014151	1.8492		1.177	0.235114	0.59782	0.22343
glycerol		1.50024	0.585193	0.06924	1.1596		1.39274	0.47792	0.080337	1.0951		0.928333	-0.10728	0.53643	0.27049			0.66656	-0.585193	0.06924	1.1596		0.71801	-0.477924	0.080337	1.0951		1.0772	0.107286	0.53643	0.27049
glycine		1.4748	0.560515	0.00012519	3.9024		1.48216	0.5677	0.00054458	3.2639		1.00498	0.0071768	0.86488	0.063045			0.67806	-0.560515	0.00012519	3.9024		0.67469	-0.567703	0.00054458	3.2639		0.99504	-0.00717357	0.86488	0.063045
HEPES		1.68064	0.749014	0.56843	0.24532		0.866927	-0.20605	0.42589	0.37071		0.515889	-0.95489	0.69436	0.15842			0.59501	-0.749014	0.56843	0.24532		1.1535	0.206018	0.42589	0.37071		1.9384	0.954866	0.69436	0.15842
heptanoate (7:0)		1.39868	0.484066	0.0036757	2.4347		1.26605	0.34032	0.16471	0.78328		0.905141	-0.14374	0.62994	0.2007			0.71496	-0.484066	0.0036757	2.4347		0.78986	-0.340331	0.16471	0.78328		1.1048	0.143785	0.62994	0.2007
histidine		1.41764	0.503487	0.0015299	2.8153		1.50401	0.58881	0.0011895	2.9246		1.06093	0.085331	0.32417	0.48923			0.7054	-0.503487	0.0015299	2.8153		0.66489	-0.588812	0.0011895	2.9246		0.94257	-0.0853283	0.32417	0.48923
hypoxanthine		0.0858811	-3.54151	0.00067454	3.171		0.0592031	-4.0782	0.0063303	2.1986		0.864454	-0.21011	0.80146	0.096117			11.644	3.54151	0.00067454	3.171		16.891	4.07818	0.0063303	2.1986		1.1568	0.210139	0.80146	0.096117
isoleucine		1.45395	0.539981	0.00093836	3.0276		1.51035	0.59488	0.00069618	3.1573		1.0388	0.05491	0.48599	0.31337			0.68778	-0.539981	0.00093836	3.0276		0.6621	-0.594879	0.00069618	3.1573		0.96265	-0.0549167	0.48599	0.31337
isovalerate (i5:0)		2.04399	1.03139	0.0081686	2.0879		1.94333	0.95853	0.017281	1.7624		0.950751	-0.072862	0.90651	0.042625			0.48924	-1.03139	0.0081686	2.0879		0.51458	-0.958533	0.017281	1.7624		1.0518	0.0728604	0.90651	0.042625
kynurenine		1.75713	0.813221	0.00045713	3.34		1.70219	0.76738	0.00019091	3.7192		0.968711	-0.045834	0.69087	0.1606			0.56911	-0.813221	0.00045713	3.34		0.58748	-0.767388	0.00019091	3.7192		1.0323	0.0458623	0.69087	0.1606
lactate		1.34704	0.42979	0.0079914	2.0974		1.37597	0.46046	0.0056431	2.2485		1.02149	0.030673	0.73042	0.13643			0.74237	-0.42979	0.0079914	2.0974		0.72676	-0.460449	0.0056431	2.2485		0.97896	-0.0306782	0.73042	0.13643
leucine		1.4675	0.553363	0.00014103	3.8507		1.51987	0.60395	0.00058788	3.2307		1.03569	0.050594	0.46171	0.33564			0.68143	-0.553363	0.00014103	3.8507		0.65795	-0.60395	0.00058788	3.2307		0.96554	-0.0505921	0.46171	0.33564
lysine		1.46139	0.547341	0.00048032	3.3185		1.51067	0.59519	0.00066632	3.1763		1.03372	0.047853	0.49634	0.30422			0.68428	-0.547341	0.00048032	3.3185		0.66196	-0.595184	0.00066632	3.1763		0.96738	-0.0478454	0.49634	0.30422
maleate		1.56942	0.650227	0.00068241	3.166		1.50909	0.59367	0.0060941	2.2151		0.961538	-0.056548	0.68131	0.16665			0.63718	-0.650227	0.00068241	3.166		0.66265	-0.593681	0.0060941	2.2151		1.04	0.0565835	0.68131	0.16665
methionine		1.48936	0.574691	0.00020417	3.69		1.52128	0.60528	0.00034691	3.4598		1.02143	0.030586	0.67321	0.17185			0.67143	-0.574691	0.00020417	3.69		0.65734	-0.605288	0.00034691	3.4598		0.97902	-0.0305898	0.67321	0.17185
methionine sulfoxide		1.41327	0.499035	3.02e-05	4.5204		1.42629	0.51226	0.001479	2.83		1.00921	0.013237	0.76964	0.11371			0.70758	-0.499035	3.02e-05	4.5204		0.70112	-0.512267	0.001479	2.83		0.99087	-0.0132323	0.76964	0.11371
methylmalonate (MMA)		0.43448	-1.20264	0.28408	0.54656		0.906208	-0.14207	0.92345	0.034586		2.09407	1.0663	0.14332	0.84371			2.3016	1.20264	0.28408	0.54656		1.1035	0.142087	0.92345	0.034586		0.47754	-1.06631	0.14332	0.84371
methylsuccinate		1.19113	0.252329	0.15195	0.81831		1.31622	0.3964	0.066826	1.1751		1.10502	0.14407	0.32971	0.48187			0.83954	-0.252329	0.15195	0.81831		0.75975	-0.396403	0.066826	1.1751		0.90496	-0.144074	0.32971	0.48187
myo-inositol		1.60341	0.681145	0.00047027	3.3277		1.60028	0.67832	0.0010587	2.9752		0.998004	-0.0028314	0.99609	0.0017002			0.62367	-0.681145	0.00047027	3.3277		0.62489	-0.678326	0.0010587	2.9752		1.002	0.00288251	0.99609	0.0017002
N-acetyl-cadaverine		0.9997	-0.000432744	0.90551	0.043107		0.851716	-0.23152	0.6257	0.20363		0.850196	-0.2341	0.43152	0.365			1.0003	0.000432744	0.90551	0.043107		1.1741	0.231555	0.6257	0.20363		1.1762	0.234133	0.43152	0.365
N-acetylarginine		1.76872	0.822707	0.00040007	3.3979		1.65328	0.72532	0.0072133	2.1419		0.934754	-0.0974	0.65128	0.18623			0.56538	-0.822707	0.00040007	3.3979		0.60486	-0.725327	0.0072133	2.1419		1.0698	0.0973411	0.65128	0.18623
N-acetylaspartate (NAA)		1.23232	0.301373	0.10135	0.99416		1.17058	0.22721	0.1794	0.74618		0.949938	-0.07416	0.53215	0.27397			0.81148	-0.301373	0.10135	0.99416		0.85428	-0.227219	0.1794	0.74618		1.0527	0.0740944	0.53215	0.27397
N-acetylglucosamine/N-acetylgalactosamine		1.38072	0.46542	0.043175	1.3648		1.45637	0.54238	0.022148	1.6547		1.0548	0.076958	0.70184	0.15376			0.72426	-0.46542	0.043175	1.3648		0.68664	-0.542374	0.022148	1.6547		0.94805	-0.0769649	0.70184	0.15376
N-acetylglutamine		1.4522	0.538241	0.0022252	2.6526		1.56257	0.64393	0.001951	2.7097		1.07601	0.10569	0.37753	0.42304			0.68861	-0.538241	0.0022252	2.6526		0.63997	-0.643924	0.001951	2.7097		0.92936	-0.105691	0.37753	0.42304
N-acetylisoleucine		1.4819	0.567447	0.00024584	3.6093		1.2603	0.33376	0.023269	1.6332		0.850485	-0.23368	0.027783	1.5562			0.67481	-0.567447	0.00024584	3.6093		0.79346	-0.333771	0.023269	1.6332		1.1758	0.233643	0.027783	1.5562
N-acetylleucine		1.49781	0.582858	0.00045152	3.3453		1.30178	0.38049	0.039313	1.4055		0.869112	-0.20236	0.14199	0.84774			0.66764	-0.582858	0.00045152	3.3453		0.76818	-0.380484	0.039313	1.4055		1.1506	0.202386	0.14199	0.84774
N-acetylmethionine		1.33837	0.420472	0.027811	1.5558		1.19001	0.25098	0.13038	0.88478		0.889126	-0.16949	0.18798	0.72589			0.74718	-0.420472	0.027811	1.5558		0.84033	-0.250972	0.13038	0.88478		1.1247	0.16954	0.18798	0.72589
N-acetylphenylalanine		1.33881	0.420955	0.0013785	2.8606		1.20684	0.27123	0.06309	1.2		0.901388	-0.14972	0.20448	0.68935			0.74693	-0.420955	0.0013785	2.8606		0.82861	-0.271235	0.06309	1.2		1.1094	0.14978	0.20448	0.68935
N-acetylputrescine		1.13605	0.184031	0.36552	0.43709		0.922935	-0.11575	0.45101	0.34581		0.816927	-0.29168	0.92573	0.033517			0.88024	-0.184031	0.36552	0.43709		1.0835	0.115699	0.45101	0.34581		1.2241	0.291721	0.92573	0.033517
N-acetylserine		1.48829	0.57366	0.0028403	2.5466		1.71836	0.78104	0.00083435	3.0787		1.15459	0.20737	0.068525	1.1642			0.67191	-0.57366	0.0028403	2.5466		0.58195	-0.781033	0.00083435	3.0787		0.86611	-0.207378	0.068525	1.1642
N-acetylthreonine		1.32013	0.400682	0.029485	1.5304		0.969274	-0.045012	0.80601	0.093657		0.734214	-0.44569	0.0034201	2.466			0.7575	-0.400682	0.029485	1.5304		1.0317	0.0450235	0.80601	0.093657		1.362	0.445727	0.0034201	2.466
N-acetyltyrosine		1.34086	0.423159	0.019482	1.7104		1.2026	0.26616	0.097391	1.0115		0.896861	-0.15701	0.24608	0.60893			0.74579	-0.423159	0.019482	1.7104		0.83153	-0.26616	0.097391	1.0115		1.115	0.157044	0.24608	0.60893
N-acetylvaline		1.20094	0.264166	0.97622	0.010454		0.932575	-0.10068	0.22268	0.65231		0.776337	-0.36528	0.1539	0.81277			0.83268	-0.264166	0.97622	0.010454		1.0723	0.100709	0.22268	0.65231		1.2881	0.365245	0.1539	0.81277
N-formylkynurenine		1.47702	0.562687	0.0014157	2.849		1.55855	0.6402	0.0021409	2.6694		1.0552	0.077519	0.35914	0.44474			0.67704	-0.562687	0.0014157	2.849		0.64162	-0.640209	0.0021409	2.6694		0.94769	-0.0775129	0.35914	0.44474
N-formylphenylalanine		1.04924	0.0693459	0.82601	0.083015		0.761151	-0.39373	0.49386	0.3064		0.72317	-0.46756	0.26422	0.57803			0.95307	-0.0693459	0.82601	0.083015		1.3138	0.393746	0.49386	0.3064		1.3828	0.467593	0.26422	0.57803
N-lactoyl isoleucine		1.18361	0.243199	0.81848	0.086994		0.738225	-0.43782	0.36748	0.43477		0.614931	-0.70154	0.14254	0.84605			0.84487	-0.243199	0.81848	0.086994		1.3546	0.437867	0.36748	0.43477		1.6262	0.701505	0.14254	0.84605
N-lactoyl leucine		0.980392	-0.0285692	0.90102	0.045265		0.451794	-1.1463	0.11032	0.95737		0.459411	-1.1222	0.036996	1.4318			1.02	0.0285692	0.90102	0.045265		2.2134	1.14626	0.11032	0.95737		2.1767	1.12214	0.036996	1.4318
N-lactoyl valine		1.38021	0.464883	0.0012704	2.8961		1.22995	0.29861	0.04964	1.3042		0.891107	-0.16627	0.13228	0.8785			0.72453	-0.464883	0.0012704	2.8961		0.81304	-0.298602	0.04964	1.3042		1.1222	0.16633	0.13228	0.8785
N-succinyl-isoleucine		1.22752	0.295748	0.27757	0.55662		0.909339	-0.13708	0.53338	0.27297		0.740796	-0.43283	0.034795	1.4585			0.81465	-0.295748	0.27757	0.55662		1.0997	0.13711	0.53338	0.27297		1.3499	0.432853	0.034795	1.4585
N-succinyl-leucine		0.507924	-0.977317	0.52876	0.27674		0.126022	-2.9883	0.064405	1.1911		0.283014	-1.821	0.046489	1.3326			1.9688	0.977317	0.52876	0.27674		7.9351	2.98825	0.064405	1.1911		3.5334	1.82106	0.046489	1.3326
N,N-dimethyl-5-aminovalerate		1.39049	0.475595	0.80547	0.093951		1.48076	0.56633	0.92385	0.034397		1.0662	0.092477	0.79743	0.098308			0.71917	-0.475595	0.80547	0.093951		0.67533	-0.566335	0.92385	0.034397		0.93791	-0.0924786	0.79743	0.098308
N6-acetyllysine		1.51121	0.595707	0.00032057	3.4941		1.35634	0.43972	0.026014	1.5848		0.897505	-0.15599	0.29223	0.53427			0.66172	-0.595707	0.00032057	3.4941		0.73728	-0.439715	0.026014	1.5848		1.1142	0.156008	0.29223	0.53427
nervonate (24:1n9)*		0.970214	-0.0436245	0.85783	0.0666		1.00451	0.0064977	0.86796	0.0615		1.03608	0.051125	0.98597	0.0061347			1.0307	0.0436245	0.85783	0.0666		0.99551	-0.00649229	0.86796	0.0615		0.96518	-0.0511301	0.98597	0.0061347
o-tyrosine		1.12163	0.165596	0.75899	0.11976		1.29874	0.3771	0.52229	0.28208		1.15699	0.21037	0.64913	0.18767			0.89156	-0.165596	0.75899	0.11976		0.76998	-0.377107	0.52229	0.28208		0.86431	-0.210379	0.64913	0.18767
ornithine		0.309043	-1.69412	3.68e-05	4.4344		0.244571	-2.0317	7.87e-06	5.1043		0.79139	-0.33755	0.16034	0.79497			3.2358	1.69412	3.68e-05	4.4344		4.0888	2.03168	7.87e-06	5.1043		1.2636	0.33754	0.16034	0.79497
oxalate (ethanedioate)		1.63854	0.71241	0.0002733	3.5634		1.48295	0.56848	0.0023155	2.6353		0.905059	-0.14392	0.20607	0.68598			0.6103	-0.71241	0.0002733	3.5634		0.67433	-0.568473	0.0023155	2.6353		1.1049	0.143916	0.20607	0.68598
p-toluic acid		1.33588	0.417791	0.95316	0.020834		2.01894	1.0136	0.55631	0.25468		1.51005	0.5946	0.38466	0.41493			0.74857	-0.417791	0.95316	0.020834		0.49531	-1.0136	0.55631	0.25468		0.66223	-0.594596	0.38466	0.41493
pantothenate		0.340681	-1.55351	0.52876	0.27674		0.114742	-3.1235	0.064447	1.1908		0.397014	-1.3327	0.058901	1.2299			2.9353	1.55351	0.52876	0.27674		8.7152	3.12353	0.064447	1.1908		2.5188	1.33274	0.058901	1.2299
phenol red		1.42074	0.50664	0.00079528	3.0995		1.46686	0.55272	0.0011811	2.9277		1.03245	0.046073	0.52418	0.28052			0.70386	-0.50664	0.00079528	3.0995		0.68173	-0.552728	0.0011811	2.9277		0.96857	-0.0460718	0.52418	0.28052
phenylalanine		1.46244	0.548375	0.00033573	3.474		1.50426	0.58906	0.00075536	3.1218		1.02859	0.040681	0.54941	0.26011			0.68379	-0.548375	0.00033573	3.474		0.66478	-0.589051	0.00075536	3.1218		0.9722	-0.040675	0.54941	0.26011
phosphate		1.52001	0.604082	0.00050159	3.2997		1.53022	0.61375	0.00041003	3.3872		1.00671	0.0096589	0.9437	0.025165			0.65789	-0.604082	0.00050159	3.2997		0.6535	-0.613741	0.00041003	3.3872		0.99333	-0.00965501	0.9437	0.025165
proline		1.43295	0.51899	0.00068598	3.1637		1.47473	0.56044	0.00075126	3.1242		1.02916	0.041463	0.55404	0.25646			0.69786	-0.51899	0.00068598	3.1637		0.67809	-0.560451	0.00075126	3.1242		0.97167	-0.0414617	0.55404	0.25646
pyruvate		1.34297	0.425424	0.0060071	2.2213		1.37061	0.45482	0.00021648	3.6646		1.02059	0.029401	0.82824	0.081842			0.74462	-0.425424	0.0060071	2.2213		0.7296	-0.454822	0.00021648	3.6646		0.97983	-0.0293966	0.82824	0.081842
ribonate		0.805218	-0.312549	0.57559	0.23989		0.553526	-0.85331	0.19744	0.70456		0.713674	-0.48662	0.33998	0.46854			1.2419	0.312549	0.57559	0.23989		1.8066	0.853277	0.19744	0.70456		1.4012	0.486663	0.33998	0.46854
S-1-pyrroline-5-carboxylate		1.69193	0.758672	0.64096	0.19317		1.18974	0.25064	0.30866	0.51052		0.70141	-0.51166	0.068227	1.166			0.59104	-0.758672	0.64096	0.19317		0.84052	-0.250646	0.30866	0.51052		1.4257	0.51167	0.068227	1.166
serine		1.46628	0.552156	0.00010962	3.9601		1.49102	0.5763	0.00042045	3.3763		1.01687	0.024134	0.68354	0.16524			0.682	-0.552156	0.00010962	3.9601		0.67068	-0.576304	0.00042045	3.3763		0.98341	-0.0241351	0.68354	0.16524
spermidine		1.10244	0.140698	0.87383	0.058575		0.915332	-0.12759	0.43867	0.35786		0.830289	-0.26828	0.16324	0.78718			0.90708	-0.140698	0.87383	0.058575		1.0925	0.127633	0.43867	0.35786		1.2044	0.268315	0.16324	0.78718
spermine		0.194111	-2.36505	0.00016808	3.7745		0.261993	-1.9324	0.016075	1.7938		1.49102	0.57629	0.14347	0.84324			5.1517	2.36505	0.00016808	3.7745		3.8169	1.9324	0.016075	1.7938		0.67068	-0.576304	0.14347	0.84324
sulfate*		1.46436	0.550275	0.00042698	3.3696		1.48965	0.57497	0.00091097	3.0405		1.01727	0.024701	0.71848	0.14358			0.68289	-0.550275	0.00042698	3.3696		0.6713	-0.57497	0.00091097	3.0405		0.98302	-0.0247073	0.71848	0.14358
thioproline		1.23153	0.300448	0.31842	0.497		1.29222	0.36985	0.23495	0.62902		1.04928	0.069403	0.75834	0.12014			0.812	-0.300448	0.31842	0.497		0.77386	-0.369856	0.23495	0.62902		0.95303	-0.0694065	0.75834	0.12014
threonate		0.274507	-1.86509	0.064362	1.1914		0.159025	-2.6527	0.0057936	2.2371		0.709774	-0.49461	0.33251	0.47819			3.6429	1.86509	0.064362	1.1914		6.2883	2.65267	0.0057936	2.2371		1.4089	0.494569	0.33251	0.47819
threonine		1.41389	0.499667	0.00023806	3.6233		1.44113	0.5272	0.00088237	3.0543		1.01927	0.027536	0.64523	0.19029			0.70727	-0.499667	0.00023806	3.6233		0.6939	-0.5272	0.00088237	3.0543		0.98109	-0.0275426	0.64523	0.19029
thymidine		0.220736	-2.17961	0.0002857	3.5441		0.238589	-2.0674	0.00045709	3.34		1.13362	0.18094	0.26531	0.57624			4.5303	2.17961	0.0002857	3.5441		4.1913	2.0674	0.00045709	3.34		0.88213	-0.180937	0.26531	0.57624
trans-urocanate		1.30407	0.383021	0.19611	0.70751		1.60679	0.68419	0.29223	0.53428		1.23213	0.30116	0.27394	0.56235			0.76683	-0.383021	0.19611	0.70751		0.62236	-0.684179	0.29223	0.53428		0.8116	-0.301159	0.27394	0.56235
triethanolamine		6.66844	2.73735	0.0099935	2.0003		6.21891	2.6366	0.026736	1.5729		0.932575	-0.10068	0.89644	0.04748			0.14996	-2.73735	0.0099935	2.0003		0.1608	-2.63666	0.026736	1.5729		1.0723	0.100709	0.89644	0.04748
tryptophan		1.46826	0.554104	0.00022012	3.6573		1.45851	0.5445	0.0011105	2.9545		0.993345	-0.0096021	0.95942	0.017992			0.68108	-0.554104	0.00022012	3.6573		0.68563	-0.544498	0.0011105	2.9545		1.0067	0.00963382	0.95942	0.017992
tyrosine		1.45047	0.536524	0.00034772	3.4588		1.50051	0.58545	0.0007593	3.1196		1.03449	0.048918	0.49209	0.30795			0.68943	-0.536524	0.00034772	3.4588		0.66644	-0.585453	0.0007593	3.1196		0.96666	-0.0489196	0.49209	0.30795
uridine		0.287969	-1.79602	1.82e-08	7.74		0.261636	-1.9344	2.23e-06	5.6512		0.908513	-0.13838	0.47604	0.32236			3.4726	1.79602	1.82e-08	7.74		3.8221	1.93437	2.23e-06	5.6512		1.1007	0.138421	0.47604	0.32236
valerate (5:0)		2.14643	1.10194	0.0052609	2.2789		2.88925	1.5307	0.00012819	3.8921		1.34606	0.42875	0.13189	0.87978			0.46589	-1.10194	0.0052609	2.2789		0.34611	-1.5307	0.00012819	3.8921		0.74291	-0.428741	0.13189	0.87978
valine		1.44949	0.535541	0.00063252	3.1989		1.47102	0.55682	0.0018449	2.734		1.01486	0.021278	0.77579	0.11025			0.6899	-0.535541	0.00063252	3.1989		0.6798	-0.556818	0.0018449	2.734		0.98536	-0.0212772	0.77579	0.11025
xanthine		0.122681	-3.02701	3.88e-12	11.411		0.0878117	-3.5094	0.00043163	3.3649		0.899361	-0.15303	0.46517	0.33238			8.1512	3.02701	3.88e-12	11.411		11.388	3.50944	0.00043163	3.3649		1.1119	0.153027	0.46517	0.33238
